# Supplementary material for: Bayesian‐optimized deep learning for identifying essential genes of mitophagy and fostering therapies to combat drug resistance in human cancers
Source: J Cell Mol Med. 2025 Jan 21;29(2):e18254. doi: 10.1111/jcmm.18254 (PMC11747347; doi:10.1111/jcmm.18254)
Supplement: Supplementary file 1 — Table S1. [file JCMM-29-e18254-s002.xlsx]

## Sheet: Sheet1
	ID	Description	GeneRatio	BgRatio	pvalue	p.adjust	qvalue	geneID	Count
BP	GO:0003012	muscle system process	22/170	452/18722	1.49119e-10	3.89797e-07	3.40776e-07	HAND2/ATP2A1/FLNA/HRC/KCNH2/TNNC1/MYH14/HMOX1/ATP1A2/MYH1/GAMT/MYOZ1/ACTA2/CHGA/MYH7/MYL9/ACTC1/MYH2/TNNT1/MB/ACTA1/CRYAB	22
	GO:0006936	muscle contraction	19/170	347/18722	4.12352e-10	5.38945e-07	4.71167e-07	ATP2A1/FLNA/HRC/KCNH2/TNNC1/MYH14/ATP1A2/MYH1/GAMT/ACTA2/CHGA/MYH7/MYL9/ACTC1/MYH2/TNNT1/MB/ACTA1/CRYAB	19
	GO:0006941	striated muscle contraction	12/170	179/18722	8.8882e-08	7.74459e-05	6.77063e-05	ATP2A1/FLNA/HRC/KCNH2/TNNC1/MYH14/ATP1A2/CHGA/MYH7/ACTC1/TNNT1/MB	12
	GO:0030198	extracellular matrix organization	14/170	301/18722	6.71966e-07	0.000329556	0.000288111	COL1A1/CTSV/COL9A3/COL9A2/LUM/MMP11/MMP14/APLP1/CTSK/EMILIN1/MMP19/LAMB3/AEBP1/COL1A2	14
	GO:0043062	extracellular structure organization	14/170	302/18722	6.99132e-07	0.000329556	0.000288111	COL1A1/CTSV/COL9A3/COL9A2/LUM/MMP11/MMP14/APLP1/CTSK/EMILIN1/MMP19/LAMB3/AEBP1/COL1A2	14
CC	GO:0043292	contractile fiber	14/177	239/19549	3.91277e-08	6.52137e-06	5.01826e-06	FLNA/HRC/TNNC1/MYH1/MYOZ1/ACTA2/MYH7/MYL9/ACTC1/MYH2/S100A1/TNNT1/ACTA1/CRYAB	14
	GO:0062023	collagen-containing extracellular matrix	18/177	425/19549	6.44212e-08	6.52137e-06	5.01826e-06	COCH/COL1A1/COL9A3/COL9A2/LUM/LGALS3BP/MXRA5/SPARC/APLP1/APOE/EMILIN1/DCN/ECM1/PODN/FN1/LAMB3/AEBP1/COL1A2	18
	GO:0030017	sarcomere	13/177	211/19549	6.74625e-08	6.52137e-06	5.01826e-06	FLNA/HRC/TNNC1/MYH1/MYOZ1/MYH7/MYL9/ACTC1/MYH2/S100A1/TNNT1/ACTA1/CRYAB	13
	GO:0030016	myofibril	13/177	231/19549	1.93547e-07	1.40321e-05	1.07979e-05	FLNA/HRC/TNNC1/MYH1/MYOZ1/MYH7/MYL9/ACTC1/MYH2/S100A1/TNNT1/ACTA1/CRYAB	13
	GO:0016460	myosin II complex	5/177	20/19549	7.98486e-07	4.63122e-05	3.56377e-05	MYH14/MYH1/MYH7/MYL9/MYH2	5
MF	GO:0005201	extracellular matrix structural constituent	14/170	172/18367	7.35966e-10	2.80403e-07	2.4558e-07	COL1A1/COL9A3/COL9A2/LUM/MXRA5/SPARC/EMILIN1/DCN/ECM1/PODN/FN1/LAMB3/AEBP1/COL1A2	14
	GO:0005518	collagen binding	8/170	69/18367	2.36235e-07	4.50027e-05	3.94139e-05	COCH/LUM/SPARC/CTSK/DCN/PODN/FN1/AEBP1	8
	GO:0051015	actin filament binding	11/170	217/18367	5.80663e-06	0.000737442	0.000645861	SPTBN2/MARCKSL1/CAMSAP3/AIF1L/FLNA/TNNC1/MYH14/MYH1/MYH7/MYH2/TAGLN	11
	GO:0005516	calmodulin binding	10/170	201/18367	1.83206e-05	0.00174504	0.00152833	MARCKSL1/CAMSAP3/CAMKV/NRGN/MYH14/MYH1/MYH7/MYH2/MBP/AEBP1	10
	GO:0003779	actin binding	14/170	440/18367	6.21841e-05	0.00455496	0.00398928	SPTBN2/MARCKSL1/CAMSAP3/AIF1L/FLNA/MLPH/TNNC1/MYH14/CGN/MYH1/MYOZ1/MYH7/MYH2/TAGLN	14
